# Supplementary material for: In silico molecular docking and in vivo evidence of whey protein concentrate-mediated protection against thioacetamide-induced intestinal toxicity in male albino rats via modulation of oxidative stress, inflammation, apoptosis, and fibrosis
Source: Front Nutr. 2026 May 13;13:1817773. doi: 10.3389/fnut.2026.1817773 (PMC13212499; doi:10.3389/fnut.2026.1817773)
Supplement: Supplementary file 1 [file Table_1.XLSX]

## Sheet: New folder (2)
Source.Name	Control	WPC	TA	WPC+TA
BAX.csv	3.42	2.47	4.51	3.25
BAX.csv	2.85	2.85	5.21	2.69
BAX.csv	2.41	2.61	4.83	2.98
BAX.csv	3.21	2.53	4.41	3.32
BAX.csv	3.58	2.71	4.96	2.55
BAX.csv	2.95	2.49	4.67	2.82
BAX.csv	2.65	2.58	5.08	3.41
BAX.csv	3.08	2.64	4.32	2.91
BAX.csv	3.34	2.44	4.89	3.38
BAX.csv	2.78	2.67	5.04	2.75
BCL2.csv	3.12	4.01	1.61	2.42
BCL2.csv	3.48	3.88	2.48	2.91
BCL2.csv	3.88	4.62	1.85	2.18
BCL2.csv	3.29	4.15	1.39	2.58
BCL2.csv	3.05	3.92	2.12	2.76
BCL2.csv	3.61	4.41	1.74	2.31
BCL2.csv	3.79	4.22	2.68	2.64
BCL2.csv	3.34	3.97	1.51	2.25
BCL2.csv	3.18	4.53	1.99	2.49
BCL2.csv	3.54	4.31	2.31	2.35
CAT.csv	3.29	3.89	1.15	2.48
CAT.csv	3.95	3.55	0.82	1.91
CAT.csv	3.41	3.01	1.03	2.35
CAT.csv	3.58	3.72	1.21	2.28
CAT.csv	3.76	3.96	0.91	1.98
CAT.csv	3.84	3.28	1.09	2.41
CAT.csv	3.62	3.61	0.78	2.16
CAT.csv	3.45	3.78	1.26	2.31
CAT.csv	3.68	3.44	0.98	2.22
CAT.csv	3.52	3.16	0.86	2.39
collagen %.csv	17.5	15.2	27.1	18.9
collagen %.csv	16.2	14.1	25.8	17.3
collagen %.csv	14.3	12.4	22.4	15.2
collagen %.csv	15.9	13.9	26.3	19.1
collagen %.csv	18.1	11.8	23.7	16
collagen %.csv	13.8	14.7	28	14.8
collagen %.csv	16.7	12.9	24.2	17.8
collagen %.csv	14.9	13.3	22.9	15.7
collagen %.csv	15.4	15	25.6	18.4
collagen %.csv	13.6	12.2	23.3	16.1
GOBLET CELL COUNT.csv	47	48	62	55
GOBLET CELL COUNT.csv	48	49	63	56
GOBLET CELL COUNT.csv	49	50	64	56
GOBLET CELL COUNT.csv	50	50	65	57
GOBLET CELL COUNT.csv	50	51	65	57
GOBLET CELL COUNT.csv	51	51	66	58
GOBLET CELL COUNT.csv	51	52	67	58
GOBLET CELL COUNT.csv	52	52	67	59
GOBLET CELL COUNT.csv	52	53	68	59
GOBLET CELL COUNT.csv	53	543	69	60
GSH.csv	0.42	0.49	0.1	0.32
GSH.csv	0.39	0.52	0.17	0.35
GSH.csv	0.44	0.43	0.14	0.29
GSH.csv	0.41	0.47	0.09	0.33
GSH.csv	0.43	0.51	0.16	0.36
GSH.csv	0.4	0.44	0.13	0.31
GSH.csv	0.45	0.46	0.18	0.34
GSH.csv	0.41	0.5	0.11	0.3
GSH.csv	0.42	0.48	0.15	0.33
GSH.csv	0.4	0.45	0.17	0.32
HO-1.csv	1.0892	0.9612	0.2189	0.9234
HO-1.csv	1.1245	0.9456	0.2056	0.9123
HO-1.csv	1.0987	0.9589	0.2134	0.9198
HO-1.csv	1.1342	0.9387	0.1987	0.9089
HO-1.csv	1.0789	0.9654	0.2201	0.9256
HO-1.csv	1.1456	0.9423	0.2089	0.9145
HO-1.csv	1.0678	0.9567	0.2156	0.9212
HO-1.csv	1.1123	0.9378	0.2098	0.9112
HO-1.csv	1.1021	0.9678	0.2034	0.9245
HO-1.csv	1.1156	0.9498	0.2145	0.9156
IL1B.csv	48.91	42.11	128.45	73.05
IL1B.csv	51.34	46.98	135.89	78.94
IL1B.csv	45.67	52.74	139.21	66.81
IL1B.csv	47.22	44.32	124.33	72.12
IL1B.csv	49.88	41.05	148.76	76.43
IL1B.csv	52.11	48.16	131.54	70.54
IL1B.csv	46.45	45.89	155.43	74.88
IL1B.csv	48.03	43.27	116.78	68.92
IL1B.csv	49.12	50.81	143.65	71.26
IL1B.csv	50.76	47.55	151.32	69.77
injury score.csv	1	1	3.5	2
injury score.csv	1.5	0.5	4	3
injury score.csv	1	1	4.5	2.5
injury score.csv	0.5	1.5	4	2
injury score.csv	1	1	3.5	2.5
injury score.csv	1.5	0.5	4.5	3
injury score.csv	0.5	1	4	2
injury score.csv	1	1.5	3.5	2.5
injury score.csv	1.5	1	4.5	3
injury score.csv	1	1	4	2.5
MDA.csv	1.62	1.12	3.42	2.12
MDA.csv	1.58	1.45	2.78	2.38
MDA.csv	1.71	1.38	3.15	1.89
MDA.csv	1.49	1.28	3.65	2.27
MDA.csv	1.65	1.51	2.95	2.44
MDA.csv	1.55	1.21	3.28	2.05
MDA.csv	1.68	1.33	2.51	2.31
MDA.csv	1.53	1.42	3.54	1.95
MDA.csv	1.61	1.16	3.07	2.22
MDA.csv	1.59	1.39	2.84	2.16
NFKB.csv	25.8	26.7	40.5	32.1
NFKB.csv	24.1	25.3	39.2	30.4
NFKB.csv	22.4	23.1	36.8	28.3
NFKB.csv	21.9	22.8	41.3	27.9
NFKB.csv	26.3	27.4	37.4	33.2
NFKB.csv	20.7	21.9	42.1	26.8
NFKB.csv	23.6	24.6	35.9	29.7
NFKB.csv	22.8	23.9	38.6	28.9
NFKB.csv	24.9	26.1	39.8	31.5
NFKB.csv	21.5	22.4	36.2	27.4
NO.csv	4.38	3.47	9.23	6.45
NO.csv	4.65	3.81	10.15	5.68
NO.csv	4.15	3.29	9.56	7.25
NO.csv	4.52	3.68	8.91	6.12
NO.csv	4.28	3.95	9.88	5.95
NO.csv	4.71	3.6	9.45	6.88
NO.csv	4.09	3.63	10.34	6.31
NO.csv	4.58	3.86	8.67	7.12
NO.csv	4.22	3.38	9.72	6.54
NO.csv	4.44	3.71	9.99	6.71
SOD.csv	58.44	68.21	40.15	51.88
SOD.csv	65.11	80.34	30.05	44.32
SOD.csv	53.22	71.05	36.81	48.71
SOD.csv	61.89	74.52	39.87	50.14
SOD.csv	59.76	84.1	33.42	45.67
SOD.csv	64.05	78.19	42.11	47.22
SOD.csv	55.33	66.74	28.96	49.55
SOD.csv	62.47	81.45	44.05	46.89
SOD.csv	57.91	70.88	35.62	51.02
SOD.csv	60.85	76.93	31.74	48.15
TGFB.csv	16.7	16.3	27.4	20.8
TGFB.csv	15.3	15.1	26.1	19.3
TGFB.csv	14.2	13.7	23.8	17.5
TGFB.csv	13.8	13.2	28.3	16.9
TGFB.csv	16.9	17	24.2	21.4
TGFB.csv	12.9	12.8	29.1	16.2
TGFB.csv	15.5	15.4	22.9	19.7
TGFB.csv	14.6	14.3	25.7	18.4
TGFB.csv	16.1	16.2	26.8	20.2
TGFB.csv	13.4	13.1	23.5	17.1
TNF.csv	60.12	58.67	141.22	80.11
TNF.csv	55.87	50.22	118.5	75.89
TNF.csv	50.45	65.33	134.67	69.45
TNF.csv	58.9	57.11	144.81	82.33
TNF.csv	62.34	53.89	126.05	77.65
TNF.csv	53.21	60.45	138.9	71.22
TNF.csv	57.66	55.78	112.34	79.01
TNF.csv	59.78	52.64	150.12	72.67
TNF.csv	61.09	62.9	130.88	81.44
TNF.csv	56.43	59.03	122.45	73.89
ZO-1.csv	1.0234	0.9123	0.3123	0.8612
ZO-1.csv	0.9876	0.8978	0.2987	0.8489
ZO-1.csv	1.0156	0.9089	0.3078	0.8578
ZO-1.csv	0.9923	0.8876	0.2899	0.8434
ZO-1.csv	1.0345	0.9156	0.3156	0.8645
ZO-1.csv	0.9789	0.8934	0.2945	0.8512
ZO-1.csv	1.0456	0.9067	0.3089	0.8598
ZO-1.csv	0.9967	0.8899	0.3012	0.8467
ZO-1.csv	1.0123	0.9178	0.2967	0.8634
ZO-1.csv	1.0089	0.9023	0.3178	0.8523
